# Supplementary material for: Integrated Automatic Optical Inspection and Image Processing Procedure for Smart Sensing in Production Lines
Source: Sensors (Basel). 2024 Mar 1;24(5):1619. doi: 10.3390/s24051619 (PMC10933995; doi:10.3390/s24051619)
Supplement: Supplementary file 1 [file sensors-24-01619-s001.zip]

Archive with 1 entries (1 files):
- sensors-2854595-supplementary.pdf
